# Supplementary material for: Chemical Profile, Bioactive Constituents and In Vitro Growth Stimulation Properties of Cold-Pressed Hemp Seed Oils from Romanian Varieties: In Vitro and In Silico Evaluation
Source: Plants (Basel). 2025 Nov 13;14(22):3465. doi: 10.3390/plants14223465 (PMC12655998; doi:10.3390/plants14223465)
Supplement: Supplementary file 1 [file plants-14-03465-s001.zip]

Archive with 3 entries (3 files):
- Supplementary file S1_Chemical composition, pigment content, total phenolics, antioxidant activity, and statistical analysis.pdf
- Supplementary file S2_In-vitro probiotic data and statistical analysis.pdf
- Supplementary file S3_FAME area tables, TPC DPPH replicate values, and raw per-well OD.pdf
